# Supplementary material for: Pre-Injury Antiplatelet Therapy and Risk of Adverse Outcomes after Traumatic Brain Injury: A Systematic Review and Meta-Analysis
Source: Neurotrauma Rep. 2022 Aug 10;3(1):308–20. doi: 10.1089/neur.2022.0042 (PMC9438446; doi:10.1089/neur.2022.0042)
Supplement: Supplemental data [file Suppl_Data.zip]

Archive with 3 entries (3 files):
- SupplementalData1.docx
- SupplementalData2.docx
- SupplementalData3.docx
